# Supplementary material for: Classiculasinensis, a new species of basidiomycetous aquatic hyphomycetes from southwest China
Source: MycoKeys. 2018 Sep 18;(40):1–12. doi: 10.3897/mycokeys.40.23828 (PMC6160859; doi:10.3897/mycokeys.40.23828)
Supplement: XML Treatment for Classicula sinensis [file mycokeys.40.23828-treatment1.xml]

<!DOCTYPE tp:taxon-treatment
  PUBLIC "-//TaxonX//DTD Taxonomic Treatment Publishing DTD v0 20100105//EN" "tax-treatment-NSO.dtd">
<tp:taxon-treatment xmlns:tp="http://www.plazi.org/taxpub"><tp:treatment-meta><kwd-group><label>Taxon classification</label><kwd><named-content xmlns:xlink="http://www.w3.org/1999/xlink" content-type="kingdom">Fungi</named-content></kwd><kwd><named-content xmlns:xlink="http://www.w3.org/1999/xlink" content-type="order">Classiculales</named-content></kwd><kwd><named-content xmlns:xlink="http://www.w3.org/1999/xlink" content-type="family">Classiculaceae</named-content></kwd></kwd-group><mixed-citation publication-type="journal"><person-group><name><surname>Qiao</surname><given-names>Min</given-names></name><name><surname>Li</surname><given-names>Wenjun</given-names></name><name><surname>Huang</surname><given-names>Ying</given-names></name><name><surname>Xu</surname><given-names>Jianping</given-names></name><name><surname>Zhang</surname><given-names>Li</given-names></name><name><surname>Yu</surname><given-names>Zefen</given-names></name></person-group><article-title><italic><tp:taxon-name><tp:taxon-name-part taxon-name-part-type="genus" reg="Classicula">Classicula</tp:taxon-name-part><tp:taxon-name-part taxon-name-part-type="species" reg="sinensis">sinensis</tp:taxon-name-part></tp:taxon-name></italic>, a new species of basidiomycetous aquatic hyphomycetes from southwest China</article-title><source>MycoKeys</source><day>18</day><month>9</month><year>2018</year><volume>2018</volume><issue>40</issue><fpage>1</fpage><lpage>12</lpage><pub-id pub-id-type="doi">10.3897/mycokeys.40.23828</pub-id></mixed-citation></tp:treatment-meta><tp:nomenclature><tp:taxon-name>
              <tp:taxon-name-part taxon-name-part-type="genus" reg="Classicula">Classicula</tp:taxon-name-part>
              <tp:taxon-name-part taxon-name-part-type="species" reg="sinensis">sinensis</tp:taxon-name-part>
              <object-id xmlns:xlink="http://www.w3.org/1999/xlink" content-type="mycobank" xlink:type="simple">819813</object-id>
            </tp:taxon-name><tp:taxon-authority>Y. Huang &amp; Z.F. Yu</tp:taxon-authority><tp:taxon-status xmlns:xlink="http://www.w3.org/1999/xlink" xlink:type="simple">sp. nov.</tp:taxon-status><xref ref-type="fig" rid="F2">Figure 2</xref></tp:nomenclature><tp:treatment-sec sec-type="etymology" id="SECID0EOBBG"><title>Etymology.</title><p>Sinensis refers to the country in which this species was found.</p></tp:treatment-sec><tp:treatment-sec sec-type="diagnosis" id="SECID0ETBBG"><title>Diagnosis.</title><p><bold><italic><tp:taxon-name><tp:taxon-name-part taxon-name-part-type="genus" reg="Classicula">Classicula</tp:taxon-name-part><tp:taxon-name-part taxon-name-part-type="species" reg="sinensis">sinensis</tp:taxon-name-part></tp:taxon-name></italic></bold> differs from <italic><tp:taxon-name><tp:taxon-name-part taxon-name-part-type="genus" reg="Classicula">C.</tp:taxon-name-part><tp:taxon-name-part taxon-name-part-type="species" reg="fluitans">fluitans</tp:taxon-name-part></tp:taxon-name></italic> by having fusiform conidiogenous cells growing from the hyphae directly.</p></tp:treatment-sec><tp:treatment-sec sec-type="material" id="SECID0ESCBG"><title>Type.</title><p><bold>CHINA</bold>. From leaves of an unidentified dicotyledonous plant submerged in a stream, Chongqing Municipality, Mozigou, <named-content xmlns:xlink="http://www.w3.org/1999/xlink" content-type="dwc:verbatimCoordinates" xlink:type="simple"><named-content content-type="geo-json" specific-use="{&#34;type&#34;:&#34;Point&#34;,&#34;coordinates&#34;:[107.405278,29.427222]}" id="NCID0E4CBG" xlink:type="simple">29°25'38"N, 107°24'19"E</named-content></named-content>, ca. 750 m elev. Oct 2014, ZeFen Yu, <named-content xmlns:xlink="http://www.w3.org/1999/xlink" content-type="dwc:institutional_code" xlink:type="simple">YMF</named-content> 1.04613–holotype[live culture], YMFT1.04613 [dried specimen], <named-content xmlns:xlink="http://www.w3.org/1999/xlink" content-type="dwc:institutional_code" xlink:type="simple">CGMCC</named-content>–3.18938–ex-type culture. Other strain: <named-content xmlns:xlink="http://www.w3.org/1999/xlink" content-type="dwc:institutional_code" xlink:type="simple">YMF</named-content> 1.04389, <named-content xmlns:xlink="http://www.w3.org/1999/xlink" content-type="dwc:institutional_code" xlink:type="simple">CGMCC</named-content>–3.18937, Chongqing Municipality, Mozigou, <named-content xmlns:xlink="http://www.w3.org/1999/xlink" content-type="dwc:verbatimCoordinates" xlink:type="simple"><named-content content-type="geo-json" specific-use="{&#34;type&#34;:&#34;Point&#34;,&#34;coordinates&#34;:[107.416667,29.466667]}" id="NCID0EZDBG" xlink:type="simple">29°28'N, 107°25'E</named-content></named-content>, ca. 750 m elev.</p></tp:treatment-sec><tp:treatment-sec sec-type="description" id="SECID0E6DBG"><title>Description.</title><p>Colonies on CMA reach about 10 mm diameter after incubating for 7 days at 27 °C. Colony effuse, mycelium partly superficial, partly immersed in substratum, composed of hyaline, branched, thin-walled, septate, smooth, binucleated hyphae, 1.5–4.8 µm wide, often 1.8–2.7 µm wide. Clamp connection and haustorial branches on hyphae present. Haustorial branches with basal clamps, tapering distally or obclavate, 9–14.2 (–16.5) µm long, 1.2–2.6 µm wide, one or two terminal filaments of 3–8.5 × 1.3 µm located on the top of it. Conidiophores absent. Conidiogenous cells fusiform, monoblastic, 7.5–11×2–2.8 µm, attaching directly on the hyphae, solitary or in aggregates of two. Conidia solitary, acrogenous, navicular or obclavate, attenuating upwards, 25–38 (–42) µm long, 3.8–6.2 µm wide, 1.3–3.4 µm wide at the truncate base, (0–) 2–5 (–7) septa appear in those conidia without cytoplasm, with 1–5 (mainly 3–4) lateral appendages, attaching to the upper part of conidia, opposite or verticillate, filiform, smooth, divergent, pendulous or straight (–7) 13–21 (–25) µm long, 0.8–1.2 µm wide, 0–2(–3) septate. Occasionally, 1(–2) appendages also arise from apex of the main axis. Sometimes clamp connections appear at the top of conidia.</p><fig id="F2" position="float" orientation="portrait"><label>Figure 2.</label><caption><p>Microscopic features of <italic><tp:taxon-name><tp:taxon-name-part taxon-name-part-type="genus" reg="Classicula">Classicula</tp:taxon-name-part><tp:taxon-name-part taxon-name-part-type="species" reg="sinensis">sinensis</tp:taxon-name-part></tp:taxon-name></italic> (holotype <named-content xmlns:xlink="http://www.w3.org/1999/xlink" content-type="dwc:institutional_code" xlink:type="simple">YMF</named-content> 1.04613). <bold>a, b</bold> Conidia <bold>c</bold> empty conidia <bold>d</bold> clamp connection on conidia <bold>e</bold> Haustorial branches with basal clamps on hyphae <bold>f</bold> Conidiogenous cells (black arrow) and clamp connection on hyphae (white arrow). Scale bar: 10 µm <bold>(a–f).</bold></p></caption><graphic xmlns:xlink="http://www.w3.org/1999/xlink" xlink:href="mycokeys-40-001-g002.jpg" position="float" orientation="portrait" xlink:type="simple" id="oo_229435.jpg"/></fig></tp:treatment-sec></tp:taxon-treatment>
